# Supplementary material for: Critical role of high-dose Astragalus in Buyang Huanwu Decoction for enhancing neurovascular coupling in a Qi Deficiency and Blood Stasis animal model
Source: Chin Med. 2026 Jun 18;21:170. doi: 10.1186/s13020-026-01443-8 (PMC13277118; doi:10.1186/s13020-026-01443-8)
Supplement: Supplementary file 2 — Supplementary Material 2 [file 13020_2026_1443_MOESM2_ESM.xlsx]

## Sheet: Fig1
D
Sham	Model	BHDHA	BHDLA	Gin
358.6	207.4	331.6	265.5	307.2
374.4	225.1	328.3	279.4	338.8
374.7	211.1	330.5	253.7	313.2
368.3	205.4	340.8	269.2	318.8
360.8	213.5	337.6	274.2	311.8
385.9	205.8	337.2	265.6	311.7
F
Sham	Model	BHDHA	BHDLA	Gin
5809.09	2076.78	3951.32	2966.94	3223.32
4948.71	1685.22	3475.27	2163.17	3375.32
5245.69	2366.1	3691.86	3045.38	2993.46
4344.82	1278.84	4327.07	3419.6	3713.92
4076.58	2033.32	3318.8	3808.48	3331.35
4312.55	1489	4368.16	3373.7	3204.28
G
Sham	Model	BHDHA	BHDLA	Gin
25	5	15	9	10
20	3	23	3	9
17	4	18	12	9
13	1	18	7	9
13	7	17	4	8
18	1	19	6	9
H
Sham	Model	BHDHA	BHDLA	Gin
47.13	8.38	24.38	16	25.44
34.13	4.56	41.12	10.62	10.69
22.69	8.35	38.38	14.5	27.25
20.5	4.31	33	11.94	40.25
20.75	15.56	25.25	5.75	16.94
24.19	5.63	21	5.88	18.87
K
Sham	Model	BHDHA	BHDLA	Gin
3.947	60.753	10.833	32	30.137
8.824	55.083	27.619	30.417	4.018
5.833	46.25	16.677	43.12	3.75
17.213	57.08	10	39.76	19.444
8.855	66.13	15.48	36.6	20.96
9.358	74.45	18.5	41.6	24.66
L
Sham	Model	BHDHA	BHDLA	Gin
0.53	0.31	0.45	0.37	0.56
0.77	0.25	0.42	0.47	0.53
0.54	0.33	0.39	0.33	0.38
0.72	0.33	0.4	0.31	0.58
0.52	0.25	0.62	0.32	0.43
0.63	0.21	0.71	0.33	0.38

## Sheet: Fig2
C（i）
	CA1_L	CA1_R	CA3_L	CA3_R	DG-mo_L	DG-mo_R	DG-sg_L	DG-sg_R	FC_L	FC_R	ccs_L	ccs_R	PL1_L	PL1_R	ORBm_L	ORBm_R	BLAv_L	BLAv_R	CP_L	CP_R	SSp-bfd_L	SSp-bfd_R
CA1_L		0.899	0.178	0.607	0.699	0.11	0.924	0.108	0.715	0.049	0.11	0.039	0.276	0.517	0.093	0.204	0.049	0.018	0.874	0.166	0.824	0.903
CA1_R	0.899		0.429	0.865	0.556	0.27	0.207	0.675	0.217	0.034	0.088	0.212	0.745	0.204	0.163	0.021	0.707	0.613	0.323	0.239	0.275	0.512
CA3_L	0.178	0.429		0.324	0.3	0.159	0.416	0.87	0.717	0.126	0.071	0.238	0.183	0.342	0.139	0.748	0.2	0.754	0.06	0.02	0.191	0.752
CA3_R	0.607	0.865	0.324		0.02	0.347	0.905	0.176	0.497	0.521	0.351	0.622	0.315	0.346	0.272	0.933	0.194	0.466	0.457	0.027	0.012	0.083
DG-mo_L	0.699	0.556	0.3	0.02		0.31	0.67	0.274	0.286	0.462	0.117	0.444	0.092	0.019	0.016	0.472	0.45	0.869	0.163	0.173	0.112	0.173
DG-mo_R	0.11	0.27	0.159	0.347	0.31		0.717	0.337	0.263	0.314	0.031	0.532	0.65	0.06	0.09	0.109	0.513	0.17	0.583	0.029	0.214	0.313
DG-sg_L	0.924	0.207	0.416	0.905	0.67	0.717		0.021	0.08	0.005	0.3	0.83	0.458	0.144	0.07	0.098	0.31	0.046	0.252	0.028	0.111	0.179
DG-sg_R	0.108	0.675	0.87	0.176	0.274	0.337	0.021		0.098	0.01	0.059	0.349	0.027	0.099	0.017	0.3	0.296	0.451	0.677	0.008	0.201	0.278
FC_L	0.715	0.217	0.717	0.497	0.286	0.263	0.08	0.098		0.028	0.631	0.882	0.058	0.406	0.391	0.61	0.495	0.214	0.524	0.085	0.429	0.005
FC_R	0.049	0.034	0.126	0.521	0.462	0.314	0.005	0.01	0.028		0.193	0.574	0.015	0.141	0.302	0.76	0.001	0.219	0.975	0.272	0.085	0.926
ccs_L	0.11	0.088	0.071	0.351	0.117	0.031	0.3	0.059	0.631	0.193		0.019	0.059	0.242	0.092	0.109	0.168	0.013	0.389	0.993	0.025	0.45
ccs_R	0.039	0.212	0.238	0.622	0.444	0.532	0.83	0.349	0.882	0.574	0.019		0.162	0.68	0.285	0.341	0.91	0.469	0.254	0.531	0.006	0.256
PL1_L	0.276	0.745	0.183	0.315	0.092	0.65	0.458	0.027	0.058	0.015	0.059	0.162		0.002	0.02	0.609	0.909	0.377	0.392	0.101	0.03	0.041
PL1_R	0.517	0.204	0.342	0.346	0.019	0.06	0.144	0.099	0.406	0.141	0.242	0.68	0.002		0.016	0.34	0.696	0.054	0.03	0.082	0.026	0.603
ORBm_L	0.093	0.163	0.139	0.272	0.016	0.09	0.07	0.017	0.391	0.302	0.092	0.285	0.02	0.016		0.086	0.995	0.871	0.222	0.162	0.086	0.063
ORBm_R	0.204	0.021	0.748	0.933	0.472	0.109	0.098	0.3	0.61	0.76	0.109	0.341	0.609	0.34	0.086		0.21	0.763	0.224	0.759	0.319	0.084
BLAv_L	0.049	0.707	0.2	0.194	0.45	0.513	0.31	0.296	0.495	0.001	0.168	0.91	0.909	0.696	0.995	0.21		0.39	0.238	0.13	0.908	0.504
BLAv_R	0.018	0.613	0.754	0.466	0.869	0.17	0.046	0.451	0.214	0.219	0.013	0.469	0.377	0.054	0.871	0.763	0.39		0.579	0.16	0.172	0.088
CP_L	0.874	0.323	0.06	0.457	0.163	0.583	0.252	0.677	0.524	0.975	0.389	0.254	0.392	0.03	0.222	0.224	0.238	0.579		0.044	0.34	0.014
CP_R	0.166	0.239	0.02	0.027	0.173	0.029	0.028	0.008	0.085	0.272	0.993	0.531	0.101	0.082	0.162	0.759	0.13	0.16	0.044		0.01	0.027
SSp-bfd_L	0.824	0.275	0.191	0.012	0.112	0.214	0.111	0.201	0.429	0.085	0.025	0.006	0.03	0.026	0.086	0.319	0.908	0.172	0.34	0.01		0.17
SSp-bfd_R	0.903	0.512	0.752	0.083	0.173	0.313	0.179	0.278	0.005	0.926	0.45	0.256	0.041	0.603	0.063	0.084	0.504	0.088	0.014	0.027	0.17
C（ii）
	CA1_L	CA1_R	CA3_L	CA3_R	DG-mo_L	DG-mo_R	DG-sg_L	DG-sg_R	FC_L	FC_R	ccs_L	ccs_R	PL1_L	PL1_R	ORBm_L	ORBm_R	BLAv_L	BLAv_R	CP_L	CP_R	SSp-bfd_L	SSp-bfd_R
CA1_L		0.864	0.648	0.907	0.7	0.153	0.753	0.1	0.626	0.17	0.943	0.214	0.736	0.517	0.699	0.289	0.753	0.005	0.633	0.07	0.715	0.849
CA1_R	0.864		0.726	0.369	0.166	0.216	0.141	0.232	0.284	0.604	0.11	0.076	0.906	0.434	0.17	0.267	0.366	0.52	0.384	0.176	0.181	0.412
CA3_L	0.648	0.726		0.782	0.863	0.847	0.358	0.624	0.753	0.08	0.928	0.422	0.266	0.399	0.916	0.559	0.611	0.849	0.919	0.134	0.044	0.717
CA3_R	0.907	0.369	0.782		0.594	0.909	0.539	0.734	0.549	0.848	0.285	0.665	0.284	0.412	0.542	0.38	0.363	0.096	0.247	0.088	0.001	0.329
DG-mo_L	0.7	0.166	0.863	0.594		0.133	0.216	0.58	0.607	0.32	0.274	0.409	0.142	0.055	0.034	0.564	0.823	0.294	0.636	0.815	0.037	0.232
DG-mo_R	0.153	0.216	0.847	0.909	0.133		0.684	0.278	0.393	0.853	0.582	0.187	0.194	0.032	0.693	0.036	0.193	0.768	0.449	0.052	0.359	0.622
DG-sg_L	0.753	0.141	0.358	0.539	0.216	0.684		0.059	0.372	0.086	0.927	0.576	0.379	0.624	0.056	0.133	0.014	0.255	0.664	0.013	0.202	0.604
DG-sg_R	0.1	0.232	0.624	0.734	0.58	0.278	0.059		0.341	0.248	0.387	0.619	0.018	0.15	0.015	0.162	0.091	0.715	0.728	0.008	0.219	0.402
FC_L	0.626	0.284	0.753	0.549	0.607	0.393	0.372	0.341		0.063	0.777	0.533	0.433	0.275	0.748	0.684	0.76	0.579	0.704	0.266	0.301	0.022
FC_R	0.17	0.604	0.08	0.848	0.32	0.853	0.086	0.248	0.063		0.7	0.605	0.081	0.267	0.337	0.431	0.007	0.361	0.195	0.237	0.104	0.571
ccs_L	0.943	0.11	0.928	0.285	0.274	0.582	0.927	0.387	0.777	0.7		0.054	0.338	0.103	0.935	0.923	0.062	0.05	0.701	0.935	0.243	0.459
ccs_R	0.214	0.076	0.422	0.665	0.409	0.187	0.576	0.619	0.533	0.605	0.054		0.701	0.24	0.487	0.403	0.844	0.403	0.724	0.25	0.006	0.1
PL1_L	0.736	0.906	0.266	0.284	0.142	0.194	0.379	0.018	0.433	0.081	0.338	0.701		0.128	0.32	0.729	0.04	0.603	0.729	0.047	0.62	0.06
PL1_R	0.517	0.434	0.399	0.412	0.055	0.032	0.624	0.15	0.275	0.267	0.103	0.24	0.128		0.759	0.736	0.798	0.325	0.383	0.063	0.091	0.442
ORBm_L	0.699	0.17	0.916	0.542	0.034	0.693	0.056	0.015	0.748	0.337	0.935	0.487	0.32	0.759		0.28	0.343	0.985	0.666	0.278	0.256	0.112
ORBm_R	0.289	0.267	0.559	0.38	0.564	0.036	0.133	0.162	0.684	0.431	0.923	0.403	0.729	0.736	0.28		0.305	0.767	0.83	0.61	0.477	0.624
BLAv_L	0.753	0.366	0.611	0.363	0.823	0.193	0.014	0.091	0.76	0.007	0.062	0.844	0.04	0.798	0.343	0.305		0.912	0.941	0.273	0.983	0.434
BLAv_R	0.005	0.52	0.849	0.096	0.294	0.768	0.255	0.715	0.579	0.361	0.05	0.403	0.603	0.325	0.985	0.767	0.912		0.662	0.398	0.06	0.17
CP_L	0.633	0.384	0.919	0.247	0.636	0.449	0.664	0.728	0.704	0.195	0.701	0.724	0.729	0.383	0.666	0.83	0.941	0.662		0.851	0.137	0.029
CP_R	0.07	0.176	0.134	0.088	0.815	0.052	0.013	0.008	0.266	0.237	0.935	0.25	0.047	0.063	0.278	0.61	0.273	0.398	0.851		0.017	0.003
SSp-bfd_L	0.715	0.181	0.044	0.001	0.037	0.359	0.202	0.219	0.301	0.104	0.243	0.006	0.62	0.091	0.256	0.477	0.983	0.06	0.137	0.017		0.83
SSp-bfd_R	0.849	0.412	0.717	0.329	0.232	0.622	0.604	0.402	0.022	0.571	0.459	0.1	0.06	0.442	0.112	0.624	0.434	0.17	0.029	0.003	0.83
C（iii）
	CA1_L	CA1_R	CA3_L	CA3_R	DG-mo_L	DG-mo_R	DG-sg_L	DG-sg_R	FC_L	FC_R	ccs_L	ccs_R	PL1_L	PL1_R	ORBm_L	ORBm_R	BLAv_L	BLAv_R	CP_L	CP_R	SSp-bfd_L	SSp-bfd_R
CA1_L		0.931	0.866	0.789	0.638	0.723	0.189	0.206	0.222	0.111	0.2	0.173	0.657	0.705	0.571	0.528	0.496	0.922	0.928	0.243	0.773	0.264
CA1_R	0.931		0.87	0.957	0.687	0.279	0.146	0.775	0.776	0.396	0.711	0.445	0.9	0.821	0.987	0.426	0.914	0.389	0.521	0.435	0.933	0.854
CA3_L	0.866	0.87		0.678	0.589	0.866	0.947	0.933	0.433	0.574	0.105	0.422	0.642	0.841	0.556	0.908	0.949	0.973	0.364	0.042	0.076	0.305
CA3_R	0.789	0.957	0.678		0.323	0.731	0.431	0.142	0.978	0.098	0.773	0.833	0.245	0.463	0.74	0.751	0.484	0.025	0.949	0.596	0.2	0.404
DG-mo_L	0.638	0.687	0.589	0.323		0.277	0.986	0.663	0.3	0.293	0.431	0.336	0.837	0.482	0.166	0.555	0.961	0.252	0.808	0.633	0.772	0.765
DG-mo_R	0.723	0.279	0.866	0.731	0.277		0.961	0.248	0.295	0.245	0.372	0.422	0.939	0.383	0.965	0.295	0.824	0.823	0.716	0.082	0.131	0.826
DG-sg_L	0.189	0.146	0.947	0.431	0.986	0.961		0.66	0.619	0.228	0.242	0.793	0.672	0.535	0.578	0.061	0.844	0.301	0.572	0.125	0.882	0.419
DG-sg_R	0.206	0.775	0.933	0.142	0.663	0.248	0.66		0.369	0.913	0.514	0.983	0.481	0.573	0.031	0.707	0.542	0.018	0.277	0.28	0.722	0.551
FC_L	0.222	0.776	0.433	0.978	0.3	0.295	0.619	0.369		0.659	0.186	0.741	0.641	0.916	0.777	0.007	0.031	0.483	0.693	0.411	0.593	0.268
FC_R	0.111	0.396	0.574	0.098	0.293	0.245	0.228	0.913	0.659		0.801	0.431	0.715	0.839	0.27	0.279	0.449	0.376	0.321	0.385	0.861	0.992
ccs_L	0.2	0.711	0.105	0.773	0.431	0.372	0.242	0.514	0.186	0.801		0.013	0.452	0.663	0.505	0.634	0.136	0.848	0.822	0.736	0.91	0.591
ccs_R	0.173	0.445	0.422	0.833	0.336	0.422	0.793	0.983	0.741	0.431	0.013		0.894	0.626	0.579	0.725	0.902	0.914	0.167	0.297	0.228	0.921
PL1_L	0.657	0.9	0.642	0.245	0.837	0.939	0.672	0.481	0.641	0.715	0.452	0.894		0.365	0.065	0.249	0.307	0.14	0.784	0.06	0.275	0.684
PL1_R	0.705	0.821	0.841	0.463	0.482	0.383	0.535	0.573	0.916	0.839	0.663	0.626	0.365		0.325	0.158	0.681	0.848	0.064	0.03	0.385	0.753
ORBm_L	0.571	0.987	0.556	0.74	0.166	0.965	0.578	0.031	0.777	0.27	0.505	0.579	0.065	0.325		0.043	0.505	0.511	0.349	0.495	0.932	0.761
ORBm_R	0.528	0.426	0.908	0.751	0.555	0.295	0.061	0.707	0.007	0.279	0.634	0.725	0.249	0.158	0.043		0.83	0.019	0.002	0.052	0.353	0.965
BLAv_L	0.496	0.914	0.949	0.484	0.961	0.824	0.844	0.542	0.031	0.449	0.136	0.902	0.307	0.681	0.505	0.83		0.696	0.429	0.116	0.856	0.521
BLAv_R	0.922	0.389	0.973	0.025	0.252	0.823	0.301	0.018	0.483	0.376	0.848	0.914	0.14	0.848	0.511	0.019	0.696		0.375	0.268	0.094	0.234
CP_L	0.928	0.521	0.364	0.949	0.808	0.716	0.572	0.277	0.693	0.321	0.822	0.167	0.784	0.064	0.349	0.002	0.429	0.375		0.794	0.447	0.038
CP_R	0.243	0.435	0.042	0.596	0.633	0.082	0.125	0.28	0.411	0.385	0.736	0.297	0.06	0.03	0.495	0.052	0.116	0.268	0.794		0.099	0.912
SSp-bfd_L	0.773	0.933	0.076	0.2	0.772	0.131	0.882	0.722	0.593	0.861	0.91	0.228	0.275	0.385	0.932	0.353	0.856	0.094	0.447	0.099		0.9
SSp-bfd_R	0.264	0.854	0.305	0.404	0.765	0.826	0.419	0.551	0.268	0.992	0.591	0.921	0.684	0.753	0.761	0.965	0.521	0.234	0.038	0.912	0.9
C（iv）
	CA1_L	CA1_R	CA3_L	CA3_R	DG-mo_L	DG-mo_R	DG-sg_L	DG-sg_R	FC_L	FC_R	ccs_L	ccs_R	PL1_L	PL1_R	ORBm_L	ORBm_R	BLAv_L	BLAv_R	CP_L	CP_R	SSp-bfd_L	SSp-bfd_R
CA1_L		0.947	0.569	0.699	0.369	0.542	0.097	0.872	0.19	0.019	0.301	0.476	0.787	0.82	0.778	0.07	0.049	0.045	0.79	0.539	0.428	0.172
CA1_R	0.947		0.629	0.341	0.706	0.877	0.956	0.237	0.389	0.198	0.33	0.909	0.781	0.708	0.418	0.069	0.39	0.501	0.911	0.487	0.195	0.343
CA3_L	0.569	0.629		0.768	0.478	0.782	0.527	0.75	0.239	0.198	0.098	0.25	0.795	0.613	0.551	0.549	0.708	0.902	0.385	0.168	0.461	0.212
CA3_R	0.699	0.341	0.768		0.608	0.683	0.128	0.285	0.495	0.089	0.781	0.59	0.652	0.996	0.895	0.687	0.852	0.048	0.462	0.355	0.086	0.859
DG-mo_L	0.369	0.706	0.478	0.608		0.882	0.226	0.492	0.119	0.547	0.893	0.676	0.445	0.286	0.374	0.92	0.668	0.495	0.583	0.674	0.362	0.683
DG-mo_R	0.542	0.877	0.782	0.683	0.882		0.689	0.826	0.143	0.105	0.528	0.08	0.457	0.445	0.795	0.189	0.329	0.716	0.589	0.998	0.156	0.495
DG-sg_L	0.097	0.956	0.527	0.128	0.226	0.689		0.098	0.667	0.01	0.155	0.449	0.564	0.5	0.214	0.013	0.036	0.024	0.711	0.432	0.629	0.002
DG-sg_R	0.872	0.237	0.75	0.285	0.492	0.826	0.098		0.978	0.634	0.985	0.685	0.047	0.394	0.507	0.034	0.079	0.008	0.107	0.154	0.268	0.162
FC_L	0.19	0.389	0.239	0.495	0.119	0.143	0.667	0.978		0.145	0.055	0.391	0.806	0.022	0.97	0.024	0.016	0.073	0.851	0.9	0.075	0.061
FC_R	0.019	0.198	0.198	0.089	0.547	0.105	0.01	0.634	0.145		0.455	0.137	0.26	0.449	0.02	0.6	0	0.677	0.007	0.007	0.001	0.601
ccs_L	0.301	0.33	0.098	0.781	0.893	0.528	0.155	0.985	0.055	0.455		0.341	0.984	0.313	0.575	0.588	0.732	0.163	0.915	0.616	0.203	0.139
ccs_R	0.476	0.909	0.25	0.59	0.676	0.08	0.449	0.685	0.391	0.137	0.341		0.845	0.214	0.845	0.266	0.8	0.626	0.296	0.977	0.572	0.223
PL1_L	0.787	0.781	0.795	0.652	0.445	0.457	0.564	0.047	0.806	0.26	0.984	0.845		0.93	0.85	0.284	0.548	0.071	0.931	0.697	0.069	0.254
PL1_R	0.82	0.708	0.613	0.996	0.286	0.445	0.5	0.394	0.022	0.449	0.313	0.214	0.93		0.457	0.011	0.457	0.26	0.062	0.686	0.401	0.552
ORBm_L	0.778	0.418	0.551	0.895	0.374	0.795	0.214	0.507	0.97	0.02	0.575	0.845	0.85	0.457		0.014	0.876	0.392	0.611	0.727	0.443	0.29
ORBm_R	0.07	0.069	0.549	0.687	0.92	0.189	0.013	0.034	0.024	0.6	0.588	0.266	0.284	0.011	0.014		0.702	0	0.02	0.13	0.046	0.59
BLAv_L	0.049	0.39	0.708	0.852	0.668	0.329	0.036	0.079	0.016	0	0.732	0.8	0.548	0.457	0.876	0.702		0.716	0.209	0.384	0.826	0.773
BLAv_R	0.045	0.501	0.902	0.048	0.495	0.716	0.024	0.008	0.073	0.677	0.163	0.626	0.071	0.26	0.392	0	0.716		0.237	0.075	0.928	0.841
CP_L	0.79	0.911	0.385	0.462	0.583	0.589	0.711	0.107	0.851	0.007	0.915	0.296	0.931	0.062	0.611	0.02	0.209	0.237		0.667	0.572	0.362
CP_R	0.539	0.487	0.168	0.355	0.674	0.998	0.432	0.154	0.9	0.007	0.616	0.977	0.697	0.686	0.727	0.13	0.384	0.075	0.667		0.445	0.011
SSp-bfd_L	0.428	0.195	0.461	0.086	0.362	0.156	0.629	0.268	0.075	0.001	0.203	0.572	0.069	0.401	0.443	0.046	0.826	0.928	0.572	0.445		0.914
SSp-bfd_R	0.172	0.343	0.212	0.859	0.683	0.495	0.002	0.162	0.061	0.601	0.139	0.223	0.254	0.552	0.29	0.59	0.773	0.841	0.362	0.011	0.914

## Sheet: Fig3
B				C				D				E				F
Average Velocity (µm/s)	Vessel Diameter (µm)	Group		Average Velocity (µm/s)	Vessel Diameter (µm)	Group		Average Velocity (µm/s)	Vessel Diameter (µm)	Group		Average Velocity (µm/s)	Vessel Diameter (µm)	Group		Average Velocity (µm/s)	Vessel Diameter (µm)	Group
1216.58	3.19	Sham		0.55	4.18	Model		1102.75	3.03	BHD_HA		116.13	2.35	BHD_LA		461.1	2.83	Gin
1175.4	3.35	Sham		42.23	3.09	Model		163.53	3.01	BHD_HA		122.56	3.04	BHD_LA		117.62	1.98	Gin
1314.83	3.68	Sham		73.79	2.99	Model		542.31	3.28	BHD_HA		338.69	3.3	BHD_LA		318.65	3.76	Gin
836.22	2.9	Sham		25.36	3.96	Model		614.72	3.85	BHD_HA		130.66	2.74	BHD_LA		307.39	3.69	Gin
520.24	3.63	Sham		6.54	11.02	Model		655.38	3.88	BHD_HA		157.49	3.12	BHD_LA		240.84	4.03	Gin
2848.09	6.51	Sham		37.11	10.26	Model		312.89	3.16	BHD_HA		423.41	5.04	BHD_LA		1077.06	15.19	Gin
1023.87	6	Sham		112.84	10.81	Model		548.74	3.74	BHD_HA		572.52	13.4	BHD_LA		192.97	3.22	Gin
1645.12	4.84	Sham		99.36	3.1	Model		1839.17	14.42	BHD_HA		554.05	13.3	BHD_LA		189.91	2.98	Gin
1348.28	4.85	Sham		419.64	13.25	Model		196.47	3.67	BHD_HA		464.57	13.7	BHD_LA		217.19	3.54	Gin
1277.4	4.96	Sham		380.16	13.04	Model		415.97	3.69	BHD_HA		436.43	13.36	BHD_LA		262.92	3.14	Gin
1419.86	5.69	Sham		566.1	14.05	Model		332.12	3.36	BHD_HA		210.32	4.98	BHD_LA		230.6	3.44	Gin
1850.42	3.02	Sham		357.04	14.06	Model		265.31	4	BHD_HA		192.45	3.56	BHD_LA		218.76	3.2	Gin
4277.66	17.39	Sham		378.33	12.95	Model		477.84	2.77	BHD_HA		163.36	4.31	BHD_LA		220.69	3.77	Gin
560.82	2.63	Sham		379.75	13.58	Model		282.8	2.62	BHD_HA		158.07	4.1	BHD_LA		191.47	3.36	Gin
1646.71	3.63	Sham		75.09	5.33	Model		487.16	4.66	BHD_HA		179.37	4.01	BHD_LA		209.12	3.73	Gin
1411.54	4.37	Sham		51.58	5.15	Model		561.42	5.03	BHD_HA		185.53	4.26	BHD_LA		431.23	3.93	Gin
1536.23	3.46	Sham		56.62	4.96	Model		453.71	4.19	BHD_HA		193.64	4.89	BHD_LA		332.98	4.44	Gin
1073.21	5.37	Sham		153.88	5.02	Model		1007.82	5.82	BHD_HA		244.35	4.81	BHD_LA		235.61	4.32	Gin
1526.36	3.55	Sham		75.91	3.44	Model		964.56	5.45	BHD_HA		222.33	4.82	BHD_LA		366.81	4.91	Gin
1674.87	3.97	Sham		65.85	3.4	Model		916.23	5.38	BHD_HA		181.42	4.95	BHD_LA		371.63	13.91	Gin
1541.74	3.38	Sham		55.89	3.61	Model		898.19	5.87	BHD_HA		235.37	5.64	BHD_LA		237.95	4.28	Gin
1298.35	3.65	Sham		36.74	4.25	Model		1024.94	5.52	BHD_HA		280.52	4.93	BHD_LA		413.35	4.98	Gin
1470.8	3.82	Sham		19.44	3.74	Model		1142.92	3.69	BHD_HA		102.82	2.38	BHD_LA		335.33	4.77	Gin
1778.51	3.6	Sham		19.55	4.12	Model		501.18	3.05	BHD_HA		108.92	3.37	BHD_LA		299.6	5.12	Gin
1051.64	3.34	Sham		104.27	3.55	Model		536.06	3.13	BHD_HA		171.61	4.92	BHD_LA		106.47	3.26	Gin
992.43	3.45	Sham		67.8	7.68	Model		435.11	3.43	BHD_HA		116.89	4.43	BHD_LA		273.91	3.27	Gin
930.21	3.35	Sham		77.37	3.92	Model		722.25	3.27	BHD_HA		397.34	7.8	BHD_LA		273.51	3.88	Gin
949.35	3.38	Sham		78.89	3.57	Model		396.46	4.64	BHD_HA		374.98	8.18	BHD_LA		269.47	4.62	Gin
921.68	3.46	Sham		39.59	3.86	Model		485.35	5.04	BHD_HA		367.75	8.49	BHD_LA		339.13	5.9	Gin
847.91	3.48	Sham		56.59	3.58	Model		527.41	4.98	BHD_HA		357.79	9.07	BHD_LA		289.22	3.69	Gin
908.92	3.19	Sham		90.14	3.68	Model		493.09	5.11	BHD_HA		414.08	9.13	BHD_LA		239.79	3.53	Gin
1571.2	3.37	Sham		54.14	3.75	Model		544.53	4.88	BHD_HA		351.84	7.84	BHD_LA		285.01	4.6	Gin
1349.03	3.59	Sham		91.7	3.43	Model		371.74	3.7	BHD_HA		371.83	8.45	BHD_LA		186.96	5.67	Gin
1196.04	3.37	Sham		135.17	4.35	Model		463.3	3.4	BHD_HA		417.21	9.09	BHD_LA		810.37	9.72	Gin
1140.36	3.24	Sham		93.64	4.11	Model		463.06	4.67	BHD_HA		407.39	8.43	BHD_LA		760.66	9.23	Gin
486.72	3.91	Sham		86.89	4.05	Model		420.07	4.44	BHD_HA		240.68	5.32	BHD_LA		195.6	3.56	Gin
480.19	2.91	Sham		46.23	4.59	Model		365.83	3.76	BHD_HA		185.75	4.94	BHD_LA		242.99	3.49	Gin
717.08	2.81	Sham		50.05	4.53	Model		447.81	3.33	BHD_HA		163.29	4.9	BHD_LA		212.31	3.3	Gin
657.16	2.94	Sham		51.11	3.38	Model		867.7	8.43	BHD_HA		166.63	5.18	BHD_LA		188.28	2.83	Gin
750.4	3.29	Sham		34.56	4.24	Model		334.53	3.52	BHD_HA		209	4.16	BHD_LA		513.47	7.53	Gin
646.36	3.03	Sham		67.41	3.57	Model		365	3.45	BHD_HA		244.04	5.2	BHD_LA		524.92	6.91	Gin
612.01	2.87	Sham		53.31	4.18	Model		299.19	3.22	BHD_HA		206.3	5.67	BHD_LA		531.38	7.01	Gin
598.92	2.82	Sham		53.19	3.8	Model		285.19	3.28	BHD_HA		208.34	3.5	BHD_LA		443.96	6.71	Gin
579.64	3.12	Sham		41.24	4.26	Model		2612.21	11.43	BHD_HA		182.21	3.76	BHD_LA		431.67	6.85	Gin
586.64	2.94	Sham		50.87	4.03	Model		568.42	4.48	BHD_HA		141.95	3.27	BHD_LA		502.61	7.14	Gin
634.17	2.91	Sham		51.34	2.99	Model		566.12	3.96	BHD_HA		185.32	3.41	BHD_LA		456.77	6.5	Gin
678.8	2.71	Sham		71.51	3.39	Model		561.65	4.24	BHD_HA		153.24	3.33	BHD_LA		471.12	6.98	Gin
770.32	2.54	Sham		42.78	3.72	Model		481.07	4.36	BHD_HA		143.59	3	BHD_LA		423.43	6.83	Gin
669.68	2.83	Sham		55.37	3.91	Model		473.56	4.07	BHD_HA		107.02	3	BHD_LA		153.94	2.77	Gin
706.34	3.37	Sham		429.71	8.62	Model		464.92	5.09	BHD_HA		147.96	4.28	BHD_LA		1113.52	16.08	Gin
2439.53	10.14	Sham		151.08	5.32	Model		451.34	4.21	BHD_HA		246.67	5.19	BHD_LA		1031.51	16.49	Gin
2538.67	10.49	Sham		142.35	5.85	Model		422.94	4.19	BHD_HA		225.92	4.78	BHD_LA		1141.52	16.31	Gin
2482.98	9.71	Sham		175.14	5.47	Model		475.52	4.21	BHD_HA		722.72	17.02	BHD_LA		968.24	15.86	Gin
504.75	4.15	Sham		58.99	4.96	Model		465.21	4.45	BHD_HA		448.21	13.24	BHD_LA		356.05	15.44	Gin
				179	5.99	Model
				167.57	5.96	Model
				960.74	15.73	Model
				410.15	17.09	Model

## Sheet: Fig4
D
Sham	model	BHDHA	BHDLA	Gin
37.86	10.04	33.08	13.72	17.97
31.18	10.29	31.31	12.71	19.87
34.81	5.19	40.53	14.58	10.18
35.04	3.47	20.99	18.62	18.03
45.52	4.41	28.93	7.34	20.44
F
Sham	model	BHDHA	BHDLA	Gin
673.165	171.376	648.5	291.904	252.765
761.611	212.844	824.874	280.082	298.391
461.311	134.243	569.557	340.402	340.523
565.507	137.283	372.627	251.95	414.649
638.123	149.764	329.852	248.077	366.122

## Sheet: Fig6
B
Sham	Model	BHDHA	BHDLA	Gin
457.87	183.15	412.12	251.83	298.11
480.76	160.25	343.4	182.98	252.02
412.08	137.36	297.61	206.04	228.93
C
Sham	Model	BHDHA	BHDLA	Gin
70	25	61.11	36.36	46.15
80.95	28.57	53.33	37.5	36.28
66.67	33.33	53.85	22.22	30
D
Sham	Model	BHDHA	BHDLA	Gin
93.85	22.16	73.67	26.78	39.48
72.49	27.59	48.64	36.65	37.64
87.63	15.54	64.13	38.47	30.81
G
Sham	Model	BHDHA	BHDLA	Gin
186.66	144.26	223.2	152.09	160.56
193.69	126.73	217.87	132.75	152.93
179.94	117.81	198.85	128.62	116.74
H
Sham	Model	BHDHA	BHDLA	Gin
247.93	165.29	247.88	123.96	143.63
206.61	103.31	268.6	103.28	82.65
227.27	82.64	205.49	144.62	166.27

## Sheet: Fig7
C
Model-AAV-NC	Model-AAV-shNfia	BHDHA-AAV-NC	BHDHA-AAV-shNfia
143.79	123.2	252.09	160.7
131.41	117.86	232.75	152.79
118.23	98.86	228.64	116.75
D
Model-AAV-NC	Model-AAV-shNfia	BHDHA-AAV-NC	BHDHA-AAV-shNfia
130.08	73.17	276.42	122.21
154.47	137.91	252.03	178.86
89.43	121.96	227.64	138.25
E
Model-AAV-NC	Model-AAV-shNfia	BHDHA-AAV-NC	BHDHA-AAV-shNfia
195.12	130.08	317.07	170.73
154.47	122.05	268.29	138.21
170.73	97.56	292.68	219.51
F
Model-AAV-NC	Model-AAV-shNfia	BHDHA-AAV-NC	BHDHA-AAV-shNfia
26.32	21.21	71.53	34.75
27.63	23.64	63.52	45.42
31.43	15.53	57.62	31.65
G
Model-AAV-NC	Model-AAV-shNfia	BHDHA-AAV-NC	BHDHA-AAV-shNfia
26.74	21.97	53.78	36.86
15.65	18.85	67.86	39.45
16.87	15.61	72.53	43.78
J
Model-AAV-NC	Model-AAV-shNfia	BHDHA-AAV-NC	BHDHA-AAV-shNfia
9.09455	3.22581	26.9622	7.13903
3.28411	0.809677	30.3336	9.7907
4.38113	1.59995	25.4502	7.40425
6.54206	5.65385	29.6296	3.33333
7.48037	6.04828	19.5918	6.81056
L
Model-AAV-NC	Model-AAV-shNfia	BHDHA-AAV-NC	BHDHA-AAV-shNfia
180.31	141.55	288.03	286.04
144.24	109.82	581.27	168.44
299.43	162.98	398.46	131.95
192.57	159.33	306.79	267.26
162.98	197.07	364.3	225.6
M
Model-AAV-NC	Model-AAV-shNfia	BHDHA-AAV-NC	BHDHA-AAV-shNfia
49.644	43.754	42.245	64.642
67.53	45.352	29.753	37.122
50.421	66.532	31.754	65.853
65.789	83.754	17.289	35.643
76.532	75.452	19.762	65.53
83.657	76.743	19.126	53.31
